# Supplementary material for: An Investigation of Quorum Sensing Inhibitors against Bacillus cereus in The Endophytic Fungus Pithomyces sacchari of the Laurencia sp
Source: Mar Drugs. 2024 Mar 31;22(4):161. doi: 10.3390/md22040161 (PMC11051030; doi:10.3390/md22040161)
Supplement: Supplementary file 1 [file marinedrugs-22-00161-s001.zip]

Archive with 1 entries (1 files):
- marinedrugs-2905342-supplementary.pdf
